# Supplementary material for: Canonical Wnt and TGF-β/BMP signaling enhance melanocyte regeneration but suppress invasiveness, migration, and proliferation of melanoma cells
Source: Front Cell Dev Biol. 2023 Nov 13;11:1297910. doi: 10.3389/fcell.2023.1297910 (PMC10679360; doi:10.3389/fcell.2023.1297910)
Supplement: Supplementary file 3 [file Table4.XLSX]

## Sheet: KEGG_1dpa
Supplementary Table 4: KEGG pathways enriched in 1dpa, 7dpa, melanoma and nevi by using all DEGs.
Category	Term	Count	PValue	log10(Pvalue)	Genes	List.Total	Pop.Hits	Pop.Total	Fold.Enrichment	Benjamini	FDR
KEGG_PATHWAY	dre03010:Ribosome	64	1.14699e-08	-7.94044	rps18, rpl5a, rps26, rpl9, rsl24d1, rps25, rps23, rpl6, mrpl36, rpl27, rps15, mrpl9, rps3a, rpl28, rps9, rpl19, rpl21, rps19, rps21, rpl18, rps16, rpl23a, rps13, rps2, rpl36, rpl22l1, rps15a, rpl7, rpl36a, rps6, rpl3, rpl23, rps17, rpl34, rps8a, mrpl24, rps11, rps5, rps4x, rps27.2, uba52, rpl5b, rps7, rpl30, rpl35, rpl32, rpl10, rps27a, rps26l, rpl7a, zgc:114188, rpl10a, rpl37, rps24, rps12, rpl1…	1336	134	5405	1.93225	1.81224e-06	1.72048e-06
KEGG_PATHWAY	dre03460:Fanconi anemia pathway	31	3.5651e-07	-6.44793	brip1, rev1, fancd2, atr, rpa1, blm, fancc, rad51, wdr48a, rmi1, mus81, polk, ube2t, fance, fancf, fanci, usp1, si:dkey-57h18.1, cenps, fancg, ercc4, brca2, pms2, rad51c, fan1, rpa2, ercc1, palb2, rev3l, atrip, top3a	1336	52	5405	2.41183	2.80359e-05	2.66164e-05
KEGG_PATHWAY	dre03030:DNA replication	25	5.32328e-07	-6.27382	prim2, dna2, pold1, rnaseh2a, rpa1, mcm5, mcm6, rfc2, pole, prim1, fen1, mcm2, rfc3, pold3, rfc1, pcna, mcm3, pold2, rnaseh2b, pola2, pola1, pole2, rpa2, rnaseh1, lig1	1336	38	5405	2.66162	2.80359e-05	2.66164e-05
KEGG_PATHWAY	dre04110:Cell cycle	56	4.93986e-05	-4.30629	cdk2, cdc7, cdkn1a, gadd45ba, cdc23, smc3, orc4, atr, ccna1, anapc5, cdc25b, orc1, cul1b, mcm6, cdk21, e2f1, si:dkey-222b8.1, tfdp1a, e2f3, skp2, ywhae1, pcna, E2F2, ep300b, mcm3, smad3a, orc5, cdkn1bb, mad2l2, mycb, ccnd1, cdkn2c, ccne2, ttk, anapc2, gadd45ga, dbf4, chek2, prkdc, rbl2, orc6, tfdp2, mcm5, stag1b, mad1l1, mcm2, ccnd2a, cdc45, crebbpa, e2f4, tgfb1b, mdm2, ywhah, chek1, anapc4, cdc1…	1336	138	5405	1.64172	0.00195125	0.00185245
KEGG_PATHWAY	dre03410:Base excision repair	21	0.000116167	-3.93492	neil1, pold3, pold1, pcna, neil3, hmgb1a, apex1, parp3, pold2, unga, xrcc1, parp1, pole2, zgc:110224, pole, smug1, nthl1, fen1, CT025742.1, lig1, hmgb1b	1336	37	5405	2.29618	0.00318285	0.00302169
KEGG_PATHWAY	dre03430:Mismatch repair	15	0.000120868	-3.91769	pold3, rfc1, pold1, msh2, exo1, rpa1, mlh3, pcna, pms2, pold2, rpa2, rfc2, lig1, msh6, rfc3	1336	22	5405	2.7584	0.00318285	0.00302169
KEGG_PATHWAY	dre03440:Homologous recombination	17	0.000413871	-3.38314	pold3, pold1, rpa1, blm, rad54b, brca2, pold2, rad51c, rpa2, rad51, rad52, mus81, rad50, top3a, rad54l, mre11a, XRCC2	1336	29	5405	2.37159	0.00934166	0.00886866
KEGG_PATHWAY	dre04115:p53 signaling pathway	31	0.00107617	-2.96812	siah2l, cdk2, cop1, casp8l2, cdkn1a, chek2, gadd45ba, ppm1db, sesn1, sesn2, cycsb, atr, rrm2, ccng2, cdk21, ccnd2a, cd82a, bida, fas, serpine1, rrm2, igfbp3, igf1, tp73, mdm2, ccnd1, chek1, ccne2, perp, thbs1b, gadd45ga	1336	72	5405	1.74188	0.0194444	0.0184599
KEGG_PATHWAY	dre04068:FoxO signaling pathway	61	0.00110759	-2.95562	cdk2, foxo1a, agap2, igf1ra, cdkn1a, mapk12b, gadd45ba, sgk1, braf, mapk9, nlk1, tnfsf10, klf2a, pik3r1, mapk10, mapk12a, si:dkey-222b8.1, mapk1, skp2, foxo1b, mapk14a, ep300b, plk4, smad3a, zgc:171775, igf1, cdkn1bb, plk3, klf2b, cat, akt3b, ccnd1, pik3r5, irs4a, gadd45ga, sirt1, bnip4, ikbkb, irs2b, zgc:55558, prkag2b, prkag3b, rbl2, stat3, ccng2, pck1, irs2a, egfra, ccnd2a, foxo3a, araf, fbxo2…	1336	170	5405	1.45168	0.0194444	0.0184599
KEGG_PATHWAY	dre00511:Other glycan degradation	14	0.00181754	-2.74052	fuca2, man2c1, neu3.5, manba, neu3.4, zgc:113333, man2b2, fuca1.1, gba2, engase, hexb, glb1, zgc:153169, fuca1.2	1336	24	5405	2.35997	0.0287172	0.0272631
KEGG_PATHWAY	dre00600:Sphingolipid metabolism	24	0.0129063	-1.8892	asah1b, sptlc2b, neu3.5, plpp2a, asah2, SPHK1, acer2, degs1, neu3.4, acer3, plpp1a, LO018102.1, galca, smpd2a, gla, gba2, gal3st1a, zgc:158263, glb1, sphk2, sptlc2a, SGPP2, sptlc3, arsa	1336	60	5405	1.61826	0.185381	0.175995
KEGG_PATHWAY	dre04622:RIG-I-like receptor signaling pathway	23	0.0208844	-1.68018	casp8l2, mapk12b, ddx3a, irf7, traf6, traf3, mapk14a, ikbkb, mapk9, cyldl, zgc:171775, azi2, traf2a, nfkbiaa, nfkbiab, cylda, otud5a, mavs, ifnphi3, mapk10, mapk12a, ikbke, cxcl8a	1336	59	5405	1.57712	0.274977	0.261054
KEGG_PATHWAY	dre03420:Nucleotide excision repair	18	0.0279124	-1.5542	ercc8, pold3, rfc1, pold1, rpa1, ercc2, pcna, ercc4, pold2, xpc, pole2, rpa2, ercc1, rfc2, pole, rad23ab, lig1, rfc3	1336	44	5405	1.65504	0.326325	0.309802
KEGG_PATHWAY	dre04512:ECM-receptor interaction	29	0.0289149	-1.53888	col27a1b, itga1, itgb1a, col4a5, thbs3a, lamc3, si:ch211-241e1.3, itga6b, itga3a, itgb3b, sdc4, cd44b, lama1, col4a1, hspg2, itgb6, vwf, itgb4, fn1a, sv2, tnc, lama5, itga5, itga3b, itga2b, itga9, thbs1b, itga4, itgb5	1336	81	5405	1.44845	0.326325	0.309802
KEGG_PATHWAY	dre04060:Cytokine-cytokine receptor interaction	45	0.0323259	-1.49045	il2rb, il6st, ccl25b, il15, acvr2ba, ccl19b, prlra, ccl38.6, eda, tnfsf10, il2rga, osmr, ackr3b, tnfrsf21, cxcl12a, il11a, bmpr2a, cxcl8a, csf1rb, ifngr1l, csf2rb, relt, fas, ccl20b, tgfbr1a, cxcl12b, cxcr4b, ccr9a, edar, il10rb, tnfb, csf3r, il17ra1a, csf1ra, tgfb1b, il20ra, cxcr4a, tnfsf13b, ifnphi3, bmp7b, cxcr3.2, tnfsf12, ngfrb, cd40, acvr1l	1336	138	5405	1.31924	0.332499	0.315664
KEGG_PATHWAY	dre00240:Pyrimidine metabolism	35	0.0343284	-1.46435	prim2, pold1, polr2gl, dtymk, cant1a, polr1d, uck2b, rrm2, rrm1, nt5c2b, nt5c2a, pole, entpd4, prim1, ctps1a, si:ch211-243j20.2, entpd1, pold3, dctpp1, rrm2, entpd8, pold2, pola2, entpd6, pola1, pole2, dctd, uck2a, dck, tyms, tk1, polr2l, nt5c1bb, zgc:110540, pnp5a	1336	103	5405	1.37474	0.332499	0.315664
KEGG_PATHWAY	dre03450:Non-homologous end-joining	8	0.0357752	-1.44642	polm, xrcc6, lig4, fen1, prkdc, rad50, mre11a, dclre1c	1336	14	5405	2.3118	0.332499	0.315664
KEGG_PATHWAY	dre04350:TGF-beta signaling pathway	33	0.0516072	-1.28729	gdf6a, id4, bambib, acvr2ba, inhbab, smad9, cul1b, smurf2, rps6kb1a, bmpr2a, nog3, si:dkey-222b8.1, tfdp1a, rock2b, mapk1, smad1, nog2, ep300b, tgfbr1a, smurf1, rhoab, smad3a, inhbb, e2f4, crebbpa, tgfb1b, mycb, dcn, bmp7b, smad6b, thbs1b, acvr1l, fsta	1336	99	5405	1.34855	0.429154	0.407425
KEGG_PATHWAY	dre04620:Toll-like receptor signaling pathway	33	0.0516072	-1.28729	casp8l2, mapk12b, tlr5b, traf6, jun, ikbkb, mapk9, pik3r1, nfkbiab, mapk10, mapk12a, ikbke, cxcl8a, irf5, mapk1, irf7, traf3, mapk14a, tlr3, tlr5a, zgc:171775, il10rb, pik3r2, map3k8, nfkbiaa, akt3b, pik3r5, pik3r3a, ifnphi3, myd88, cd40, si:rp71-17i16.5, tlr9	1336	99	5405	1.34855	0.429154	0.407425
KEGG_PATHWAY	dre04120:Ubiquitin mediated proteolysis	44	0.0602786	-1.21984	ube2a, ube2al, siah2l, ercc8, cop1, socs3b, cdc23, herc3, traf6, cblc, vhll, aire, ube2nb, cbl, trim37, uba7, anapc5, cul1b, smurf2, ube4b, fbxw7, ube2d2l, ube3c, flj11011l, skp2, ube2z, xiap, smurf1, ube2h, fbxw11b, ube2d3, mgrn1b, cdc34a, socs1a, pias1a, ube2q1, ubox5, ube2d4, mdm2, trim32, ube2d1b, cblb, anapc4, anapc2	1336	140	5405	1.27149	0.467375	0.44371
KEGG_PATHWAY	dre04931:Insulin resistance	42	0.0621194	-1.20677	foxo1a, ogt.1, socs3b, prkcz, ikbkb, mapk9, irs2b, prkag2b, prkag3b, stat3, pck1, pik3r1, irs2a, ppp1r3cb, mlx, nfkbiab, creb3l2, rps6kb1a, mapk10, cpt1ab, ppp1r3b, PPP1CC, tbc1d4, creb1a, ppp1r3da, foxo1b, ppargc1a, ptpn1, prkceb, prkcda, pik3r2, nfkbiaa, ppp1r3ab, akt3b, trib3, creb3l1, pik3r5, pik3r3a, creb5b, irs4a, si:rp71-17i16.5, zgc:77112	1336	133	5405	1.27758	0.467375	0.44371
KEGG_PATHWAY	dre04910:Insulin signaling pathway	52	0.0767754	-1.11478	foxo1a, phkg2, tsc1b, socs3b, cblc, braf, mknk2b, mapk9, cbl, pik3r1, ppp1r3cb, ccdc57, rps6kb1a, mapk10, hk2, phka2, PPP1CC, mapk1, shc1, foxo1b, calm3a, ptpn1, calm1a, prkar1ab, ppp1r3ab, mknk2a, akt3b, pik3r5, shc2, rps6, irs4a, zgc:77112, prkcz, ikbkb, irs2b, zgc:55558, prkag2b, prkag3b, pck1, irs2a, eif4e1c, tsc1a, phkg1a, ppp1r3b, araf, ppp1r3da, ppargc1a, socs1a, pik3r2, cblb, pik3r3a, si:…	1336	172	5405	1.22311	0.551387	0.523469
KEGG_PATHWAY	dre00071:Fatty acid degradation	16	0.0874477	-1.05825	acsl4a, acaa1, gcdha, acsbg2, acaa2, acsl3a, acads, cpt2, hadhaa, ehhadh, adh5, cpt1ab, acsl4b, aldh9a1a.1, hadh, aldh16a1	1336	43	5405	1.50536	0.593138	0.563106
KEGG_PATHWAY	dre04914:Progesterone-mediated oocyte maturation	35	0.0900969	-1.04529	cdk2, igf1ra, mapk12b, cdc23, braf, mapk9, cpeb1a, ccna1, adcy3a, zgc:55558, gnai1, cdc25b, anapc5, pik3r1, mapk10, mapk12a, mad1l1, cpeb4b, gnai3, mapk1, araf, mapk14a, gnai2b, zgc:171775, igf1, cpeb4a, pik3r2, mad2l2, akt3b, pik3r5, pik3r3a, anapc4, anapc2, si:rp71-17i16.5, hsp90ab1	1336	111	5405	1.27566	0.593138	0.563106

## Sheet: KEGG_7dpa
Category	Term	Count	PValue	log10(Pvalue)	Genes	List.Total	Pop.Hits	Pop.Total	Fold.Enrichment	Benjamini	FDR
KEGG_PATHWAY	dre03010:Ribosome	98	9.6499e-13	-12.0155	mrpl13, rps18, mrps17, rps25, rpl27, rpl28, rpl21, mrpl12, rps14, rpl29, rps21, rpl18, mrpl17, rps13, rps2, rpl22l1, mrpl11, rpl7, rpl23, rpl34, rps8a, mrpl16, rps11, rps27.2, mrpl18, mrps7, rpl5b, rps7, rpl26, rpl30, rps29, rpl35, rpl32, rps3, rplp0, rpl38, mrpl14, rps28, rpl22, rpl39, rps10, mrps2, rpl4, mrpl33, rpl5a, mrpl20, rps26, rpl9, rpl6, rps23, mrpl36, rps15, rps3a, mrps18c, rps9, mrpl1…	2289	134	5405	1.72692	1.54398e-10	1.47643e-10
KEGG_PATHWAY	dre00190:Oxidative phosphorylation	98	6.26663e-11	-10.203	cox8a, ndufa4, uqcrc1, atp5pf, ndufa12, uqcrc2a, uqcr10, atp5l, ndufb8, ndufb4, cyc1, atp6v1c1b, cox4i1l, atp6v0b, atp6v0ca, ndufb3, tcirg1b, cox7a2a, ndufa4l, cox6a1, ndufa7, ndufb6, uqcrb, atp6v1ba, uqcrh, ndufv2, ndufa1, ndufb5, uqcrq, cox10, tcirg1a, mt-co2, uqcrfs1, ndufa8, cox6c, sdha, atp5pb, ndufa10, mt-atp8, atp5mc3a, atp6v1aa, mt-nd4l, mt-nd4, mt-atp6, mt-co3, mt-nd3, mt-nd5, cox5aa, pp…	2289	140	5405	1.65291	5.01331e-09	4.79397e-09
KEGG_PATHWAY	dre03013:RNA transport	104	2.11155e-09	-8.6754	rpp25l, eif4g3b, ndc1, lyn, nup133, eif4g2b, eif4bb, eif4a3, gemin4, eif3ha, nup93, alyref, RANBP2, eif3d, magoh, nup210, sap18, pop4, ube2ia, eif4a1b, eif2b5, pom121, nup155, xpot, thoc1, nup62l, rae1, eif4e2, sumo3b, eif2b1, casc3, srrm1, nup85, eif2s2, eif4ebp2, nup43, gemin5, fxr1, xpo1a, thoc5, rpp21, snupn, eif3ba, eif3c, pabpc4, rpp14, sec13, eif1axb, eif2b3, nup58, sumo3a, EIF1B, eif4g1a,…	2289	157	5405	1.56417	1.12616e-07	1.07689e-07
KEGG_PATHWAY	dre03040:Spliceosome	90	6.20588e-09	-8.2072	tra2b, hsp70.1, ctnnbl1, bcas2, hnrnpm, sf3b6, sf3b5, u2af1, prpf31, srsf2a, aqr, prpf38a, ppih, snrpd2, eif4a3, snrpc, rbm22, snrpd1, sf3a3, snrpb, hnrnpua, xab2, snrnp200, hnrnpub, sart1, snrpg, hsp70l, prpf38b, alyref, snrpd3l, cherp, srsf1a, sf3a1, magoh, rbm25b, eftud2, puf60a, lsm8, prpf40a, sf3b2, srsf7a, prpf8, dhx8, srsf2b, snrpf, snrpa1, zgc:163098, ddx46, ccdc12, snrpa, phf5a, usp39, s…	2289	133	5405	1.59787	2.48235e-07	2.37375e-07
KEGG_PATHWAY	dre03008:Ribosome biogenesis in eukaryotes	53	1.80625e-06	-5.74322	utp15, rpp25l, eif6, gnl3l, tbl3, rpp30, zgc:86811, mphosph10, fcf1, nhp2, csnk2a1, nop58, heatr1, gar1, rbm28, csnk2b, rrp7a, bms1, wdr36, mdn1, utp4, nol6, rcl1, rpp38, pwp2h, pop4, nop10, nop56, imp4, wdr43, xrn1, sbds, xrn2, gnl2, riok1, si:dkey-251i10.3, ran, rpp40, utp6, nob1, snu13b, gnl3, nat10, dkc1, nxt2, xpo1a, riok2, wdr75, nmd3, wdr3, zgc:86598, lsg1, fbl	2289	75	5405	1.66865	5.78001e-05	5.52714e-05
KEGG_PATHWAY	dre04141:Protein processing in endoplasmic reticulum	103	7.82344e-05	-4.1066	sec23a, sec61a1l, eif2ak2, cul1b, dnajc5ga, dnajb11, ssr4, dnajc10, ube2d2l, sec31a, ddost, sec61g, atf6, edem2, dnaja2, ubxn6, ube2d3, plaa, sec24b, ube2e2, uggt2, txndc5, ssr3, mbtps2, capn2a, wfs1b, nsfl1c, ganab, ube2d1a, bag1, eif2ak3, ssr1, si:ch211-202f3.3, dnajc3a, skp1, hspa8, sar1b, ube2j2, ckap4, man1b1a, ube2d2, edem3, bcap31, sec24d, nfe2l2a, canx, derl1, traf2a, prkcsh, pdia6, sec24…	2289	181	5405	1.34372	0.00208625	0.00199498
KEGG_PATHWAY	dre03050:Proteasome	38	0.000154152	-3.81205	psmc1a, psmb5, CABZ01113954.1, psmb3, psmd6, psma3, psmd11b, psmd8, psmd13, psma4, psme3, psmd14, psme4a, psmc6, psmd7, si:rp71-45k5.4, psmb2, psma1, psma6b, psmd11a, psmd4b, psmd1, psmd2, psmc1b, psma6a, psmb4, psmd12, psmc2, psma5, psmb7, psmc5, psmc3, pomp, psmb1, psmd3, psma8, psme4b, psmc4, psmd4a	2289	55	5405	1.63144	0.00352348	0.00336933
KEGG_PATHWAY	dre03015:mRNA surveillance pathway	52	0.00210295	-2.67717	pabpn1, ppp2r3a, ppp2r2cb, eif4a3, dazap1, PPP1CC, ppp1cb, ppp1caa, alyref, wdr82, sympk, pnn, magoh, upf1, ppp2r5eb, papola, sap18, hbs1l, smg5, gspt1, fip1l1b, ppp1cab, cpsf2, pelo, ppp2r3c, cstf1, ppp2r5ca, cpsf4, pcf11, etf1b, cpsf3, upf3b, ppp2r2ab, cpsf6, ppp2r1ba, clp1, ppp2ca, rbm8a, PPP2CA, casc3, srrm1, ppp2r2aa, nxt2, ppp2cb, smg1, cstf2, ppp2r1bb, pabpc4, cpsf1, ppp2r5ea, gspt1l, smg6	2289	88	5405	1.39531	0.0420589	0.0402189
KEGG_PATHWAY	dre00020:Citrate cycle (TCA cycle)	23	0.00405235	-2.39229	mdh2, suclg1, sdhb, idh1, dlat, idh3g, dldh, ogdha, fh, sucla2, aclya, pdha1a, pck1, pck2, sdha, aco2, dlst, ogdhb, sdhc, idh3a, cs, pdha1b, sdhdb	2289	33	5405	1.64575	0.0720417	0.0688899
KEGG_PATHWAY	dre01100:Metabolic pathways	569	0.0100544	-1.99764	phgdh, ndufa4, CABZ01049847.1, pld1a, dlat, cyp2r1, eno1a, fbp1a, uck2b, aclya, galnt12, galnt16, aco2, adkb, polr3d, polr2c, ogdhb, ido1, sat1a.1, uqcr10, mibp, hk2, ndufb8, pip5k1ab, ahcyl1, xdh, mtmr1a, atp6v1c1b, uck2a, zgc:172121, lipg, mtmr7b, gss, phospho2, acox1, mgat3b, mdh2, hmgcl, pgm2, idh3g, gda, cox6a1, dgkaa, chpfa, mtmr14, gfpt1, hsd17b12b, alg12, chka, mlycd, galnt2, hsd3b7, aldo…	2289	1256	5405	1.06973	0.160871	0.153833
KEGG_PATHWAY	dre00900:Terpenoid backbone biosynthesis	16	0.0127874	-1.89322	hmgcra, mvda, acat2, ggps1, fnta, nus1, pdss2, pdss1, mvk, dhdds, pmvk, fdps, zmpste24, hmgcrb, idi1, hmgcs1	2289	22	5405	1.7173	0.185999	0.177861
KEGG_PATHWAY	dre03020:RNA polymerase	19	0.0251487	-1.59948	polr3h, polr2a, polr2gl, polr1b, polr1d, polr1e, polr2b, polr1a, twistnb, polr3e, polr2c, polr3d, polr1c, polr2j, polr2d, polr2l, polr2eb, polr3glb, polr2h	2289	29	5405	1.54705	0.323157	0.309019
KEGG_PATHWAY	dre04120:Ubiquitin mediated proteolysis	72	0.0262565	-1.58076	ube2a, ube2al, si:dkey-82j4.2, rhobtb1, mgrn1a, cblc, aire, itchb, ube2na, trim37, ubr5, uba7, cul1b, cul5b, wwp2, ube2l3b, ube2d2l, ube2kb, UBE2M, cul3a, uba1, ube3c, flj11011l, rnf7, ube2z, rbx1, xiap, ube2h, fbxw11b, ube2d3, ube2g1a, pias1a, cdc34a, ube2e2, trip12, pias4b, ube2r2, elob, cul3b, sae1, cdc20, vhl, ube2ia, pias4a, anapc1, ercc8, ube2d1a, herc3, traf6, elocb, fbxw8, rchy1, ube2g1b,…	2289	140	5405	1.21438	0.323157	0.309019
KEGG_PATHWAY	dre04144:Endocytosis	146	0.0335635	-1.47413	stam2, pdgfra, pld1a, ap2a1, unm_sa1614, cyth1b, itchb, arpc1a, ehd1b, rab8a, FO704810.1, vps37c, pip5k1ab, arap3, washc3, chmp1b, ap2m1b, chmp4bb, snx5, hgs, rab11ba, cdc42l, vps25, epn2, arf6b, rab35b, igf1rb, chmp2a, cltb, pdcd6ip, washc4, cltca, ehd4, epn3a, prkci, chmp3, rab7, snx1b, pld2, arf6a, iqsec1b, hspa8, egfra, cltcb, vps37b, cdc42l2, rab11fip5a, grk5, arrb1, ldlra, snx3, arpc5a, tgf…	2289	305	5405	1.13032	0.382444	0.365712
KEGG_PATHWAY	dre03060:Protein export	15	0.0358541	-1.44546	srp54, srprb, sec61b, sec61a1l, sec61a1, srp68, srp9, hspa5, sec63, srpr, sec62, oxa1l, srp19, srp72, sec61g	2289	22	5405	1.60997	0.382444	0.365712
KEGG_PATHWAY	dre00100:Steroid biosynthesis	14	0.055914	-1.25248	sqlea, ebp, nsdhl, tm7sf2, msmo1, fdft1, cyp2r1, sc5d, dhcr24, lss, soat1, cyp51, dhcr7, hsd17b7	2289	21	5405	1.5742	0.55914	0.534678
KEGG_PATHWAY	dre03018:RNA degradation	44	0.0752114	-1.12372	cnot4b, pan2, btg1, hspa9, lsm1, exosc6, cnot3a, ddx6, xrn1, eno1a, si:dkey-42i9.4, xrn2, hspd1, patl1, exosc8, si:dkey-79d12.5, cnot3b, cnot9, papd5, btg3, tob1b, lsm5, dcp2, dcp1b, c1d, cnot6b, exosc7, cnot8, zcchc7, dis3, exosc5, exosc9, lsm6, lsm8, edc4, cnot1, pabpc4, pfkpa, cnot7, lsm7, exosc10, ddx61, mtrex, exosc4	2289	85	5405	1.22232	0.707872	0.676903
KEGG_PATHWAY	dre01130:Biosynthesis of antibiotics	110	0.0908546	-1.04165	phgdh, tm7sf2, dlat, sc5d, hsd17b10, eno1a, dldh, hk1, fbp1a, aclya, prps1a, aco2, ogdhb, acss2l, shmt1, hmgcrb, hk2, hadh, hmgcs1, cbsa, oat, pgam1a, ogdha, pdha1a, psph, pck2, lss, bckdha, acy1, idi1, mdh2, msmo1, fdft1, papss2b, pgm2, idh3g, hadhab, ugp2b, pgd, gfpt1, prodha, taldo1, ehhadh, aldoaa, cs, gcdhb, aldob, got2b, nme5, tktb, sdha, galm, gck, fdps, sqlea, papss2a, nsdhl, odc1, ggps1,…	2289	233	5405	1.11477	0.807596	0.772264

## Sheet: KEGG_melanoma
Category	Term	Count	PValue	log10(Pvalue)	Genes	List.Total	Pop.Hits	Pop.Total	Fold.Enrichment	Benjamini	FDR
KEGG_PATHWAY	dre01100:Metabolic pathways	637	7.63671e-07	-6.11709	phgdh, ndufa4, CABZ01049847.1, pld1a, cyp2r1, uxs1, eno1a, fbp1a, ndufs6, zgc:163121, aclya, galnt12, galnt16, dpm3, ogdhb, ido1, pigp, polr2f, mibp, galt, polr3k, xylb, pip5k1ab, ahcyl1, bcat1, atp6v1c1b, eno1b, pafah1b1a, cmasa, lipg, mtmr7b, phospho2, ptgdsb.2, ogdhl, aldh3b1, hmgcl, pgm2, ggt1a, atp6v1g1, pfkla, ptges, ckbb, dmgdh, gnsa, pipox, gda, cox6a1, dgkaa, gba3, gfpt1, hsd17b12b, aldo…	2416	1256	5405	1.13462	0.000123715	0.000111496
KEGG_PATHWAY	dre00190:Oxidative phosphorylation	91	1.77578e-06	-5.75061	ndufa4, uqcrc1, atp6v1ab, mt-nd4l, mt-nd4, ndufs6, mt-atp6, atp6ap1b, mt-co3, mt-nd3, NDUFB1, ndufa12, ndufab1b, cox8b, ndufa9a, atp5f1d, NDUFC1, ndufb2, ndufb4, atp6v1b2, atp6v0a1b, cyc1, mt-nd6, atp5po, cox5ab, mt-cyb, ndufs2, atp6v1c1b, ndufa11, cox4i1l, mt-nd2, atp6v0b, atp6v0cb, atp6v0a2b, cox4i1, atp6v1d, mt-nd1, atp6v0ca, atp5meb, COX5B, atp5mf, ndufb3, atp6v0e1, tcirg1b, cox7a2a, ndufs7, …	2416	140	5405	1.45416	0.000143839	0.000129632
KEGG_PATHWAY	dre04512:ECM-receptor interaction	55	4.84279e-05	-4.3149	col1a1b, col4a2, thbs4b, agrn, col4a5, thbs3a, lamb4, lamc3, col4a6, itga6b, thbs4a, tnn, thbs2a, lamb1a, col2a1b, itga3a, sv2a, sdc4, col4a1, col6a4a, itgav, col1a2, fn1a, col11a2, lama5, itga5, itga3b, itga2b, itga4, cd36, col27a1b, itga1, tnr, itga10, dag1, col6a2, itga2.2, col5a1, chad, col5a2a, itga6a, itgb3b, lama1, gp1bb, hmmr, itgb6, itgb8, lama4, itgb1b.1, sv2bb, itgb4, sv2, col1a1a, itg…	2416	81	5405	1.51907	0.00261511	0.00235683
KEGG_PATHWAY	dre03050:Proteasome	39	0.000207747	-3.68246	psmc1a, ifng1, psmb5, CABZ01113954.1, psmf1, psmb3, psmd6, psmb6, psma3, psmd8, psmd13, psme3, psmd14, psme4a, psma2, psmc6, psmd7, si:rp71-45k5.4, psmb2, psma1, psma6b, psmd4b, psmd1, psmc1b, psmb10, psma6a, psmb4, psmd12, psmc2, psma5, psmb7, psmc5, psmc3, pomp, psmb1, psmd3, psma8, psmc4, psmd4a	2416	55	5405	1.58636	0.00682115	0.00614746
KEGG_PATHWAY	dre04621:NOD-like receptor signaling pathway	35	0.000210529	-3.67669	casp8l2, mapk12b, il1b, ripk2, mapk3, traf6, ikbkb, mapk9, mapk13, mapk11, chuk, nfkbiab, caspa, mapk8b, il6, mapk10, nod2, mapk12a, si:ch211-196h16.5, hsp90aa1.1, nod1, cxcl8a, rela, mapk14b, mapk1, mapk14a, zgc:171775, hsp90aa1.2, tab2, nfkbiaa, ikbkg, casp8, pycard, card9, mapk8a	2416	48	5405	1.63127	0.00682115	0.00614746
KEGG_PATHWAY	dre04142:Lysosome	86	0.000319299	-3.4958	naga, galns, ctss2.1, ap1m1, nagpa, sumf1, si:dkey-159a18.1, zgc:63831, atp6ap1b, gnptg, gusb, ctss1, cd164, hexb, ctso, atp6v0a1b, ctsba, sort1b, gnsb, smpd1, lipf, cln3, atp6v0b, atp6v0cb, ap3s2, atp6v0a2b, arsg, acp2, laptm4a, ctsd, CABZ01045212.1, atp6v0ca, ap3d1, naglu, ap1s2, hgsnat, si:ch211-38m6.6, ppt2, ctsf, tcirg1b, ctsla, cd63, ap1s1, aga, asah1b, gba, litaf, cltca, cln5, abcb9, si:dk…	2416	144	5405	1.33609	0.00862108	0.00776962
KEGG_PATHWAY	dre04510:Focal adhesion	134	0.00234399	-2.63004	col1a1b, flnb, col4a2, pdgfra, ptenb, mylk4b, braf, rac3b, myl12.2, pik3r1, itga6b, myl9a, mapk8b, pak2b, mapk10, mylk2, pak2a, rac1a, col4a1, grb2a, shc1, pgfb, col6a4a, hrasa, col11a2, lama5, itga5, ccnd1, itga3b, shc2, akt2, pak6b, actn3a, col27a1b, crk, tnr, ilk, pdgfc, jun, itga10, col6a2, capn2b, mylk5, prkcba, pdgfrb, col5a1, vegfab, raf1b, egfra, col5a2a, itga6a, cdc42l2, gsk3b, lama1, pi…	2416	248	5405	1.20879	0.0542466	0.0488889
KEGG_PATHWAY	dre04620:Toll-like receptor signaling pathway	59	0.00348184	-2.45819	mapk12b, fadd, map2k2a, il1b, mapk3, mapk9, pik3r1, nfkbiab, mapk8b, mapk10, mapk12a, ikbke, rac1a, cxcl8a, rela, mapk14b, irf5, mapk1, mapk14a, map2k6, tlr3, map2k4b, ripk1l, zgc:171775, ikbkg, fosab, akt3b, akt2l, akt2, cxcl11.1, mapk8a, casp8l2, il12ba, traf6, jun, irf3, stat1a, ikbkb, irak1, mapk13, mapk11, chuk, il6, akt3a, map2k4a, pik3r3b, irf7, traf3, map2k7, tlr4bb, stat1b, tlr5a, il10rb…	2416	99	5405	1.33326	0.0705073	0.0635437
KEGG_PATHWAY	dre04115:p53 signaling pathway	44	0.00697883	-2.15622	cdk2, casp8l2, gadd45ba, ptenb, cycsb, gtse1, ccnb2, rrm2, ccng2, rchy1, cdk1, si:zfos-80g12.1, pidd1, casp3a, cd82b, zmat3, ccnd2a, ccnb1, sesn3, gadd45aa, ei24, ccng1, fas, serpine1, casp3b, rrm2, igfbp3, igf1, baxa, baxa, gadd45bb, tp73, mdm2, pmaip1, ccnd1, casp8, chek1, ccne2, ccnb3, siah1, perp, ddb2, thbs1b, gadd45ga	2416	72	5405	1.36716	0.125619	0.113212
KEGG_PATHWAY	dre04010:MAPK signaling pathway	163	0.00780728	-2.1075	flnb, cacna1ab, map4k2, mapk12b, gadd45ba, pdgfra, mef2ca, il1b, braf, rac3b, fgf23, arrb2a, nf1b, mapk8b, pak2b, cacna1i, mapk10, nfatc3b, pak2a, rac1a, taok3b, mapk14b, grb2a, map4k3b, map2k6, map2k4b, hsc70, zgc:171775, hrasa, ppp3cca, hsp70.3, cacng6a, ikbkg, fosab, fgf2, akt2, crk, fgf8a, rasgrp3, gna12a, jun, ikbkb, si:zfos-2326c3.2, prkcba, mapk11, pdgfrb, chuk, MAP3K13, RASGRP2, taok1a, t…	2416	315	5405	1.15765	0.126478	0.113986
KEGG_PATHWAY	dre00600:Sphingolipid metabolism	37	0.0117995	-1.92814	zgc:153896, smpd2b, smpd3, asah1b, gba, neu3.5, plpp2b, sgms2a, SPHK1, asah1a, neu3.4, neu3.1, ugt8, gal3st1a, cers4b, degs2, galcb, cerk, sptlc2a, sptlc3, plpp2a, degs1, plpp1a, smpd1, cers1, sgpl1, ugcg, sptlc1, zgc:158263, neu3.3, smpd5, neu3.2, sphk2, SGPP2, b4galt6, arsa, acer1	2416	60	5405	1.37959	0.160668	0.1448
KEGG_PATHWAY	dre00051:Fructose and mannose metabolism	27	0.0119014	-1.9244	pfkfb2a, si:dkey-96f10.1, si:dkey-180p18.9, pfkla, hk1, fbp1a, pfkfb3, tigarb, pfkma, aldoaa, hkdc1, aldocb, pfkfb2b, sord, fbp1b, aldob, tpi1a, gmds, pfkfb4a, pfkfb1, tpi1b, tsta3, aldoab, fuk, pfkpa, pfkpb, pfkfb4b	2416	41	5405	1.47326	0.160668	0.1448
KEGG_PATHWAY	dre00360:Phenylalanine metabolism	13	0.0138734	-1.85782	IL4I1, aldh1a3, pah, aldh3b1, ddc, got2b, hpdb, mao, si:ch211-127i16.2, mif, tat, aldh3b2, aoc2	2416	16	5405	1.8177	0.172884	0.155809
KEGG_PATHWAY	dre00010:Glycolysis / Gluconeogenesis	43	0.0178861	-1.74748	pkma, aldh1a3, acss1, aldh3b1, pgm2, pfkla, eno1a, hk1, gapdh, fbp1a, aldh3a1, gpib, pfkma, adpgk, pgm1, acss2l, ldhba, aldoaa, hkdc1, aldocb, minpp1b, gapdhs, aldh16a1, ldhbb, fbp1b, aldob, tpi1a, aldh9a1b, akr1a1b, pgam1a, tpi1b, pgk1, eno1b, aldoab, eno2, galm, pgam1b, gck, pfkpa, pfkpb, ldha, aldh3b2, gpia	2416	73	5405	1.31778	0.206968	0.186527
KEGG_PATHWAY	dre04060:Cytokine-cytokine receptor interaction	75	0.0202709	-1.69313	cxcl14, bmpr1ab, ccr7, il1b, ccl20a.3, il7r, prlra, crfb16, ccl38.6, ccl27a, amh, tnfsf10, ackr3b, cxcl12a, tnfrsf9a, tgfb3, cxcr5, il6r, il13ra1, ccr6b, cxcl8a, lifra, ccl27b, fas, tnfb, acvr1ba, tgfbr1b, il20ra, tnfsf13b, bmpr1ba, cxcl11.1, tnfrsf9b, ifng1, il2rb, il6st, il12ba, ccl25b, il15, acvr2ba, ccl19b, bmpr2b, cxcr3.1, eda, epor, tnfrsf21, tgfbr2b, il6, il11a, si:dkey-13m1.2, tgfb2, ccr6…	2416	138	5405	1.21585	0.207509	0.187014
KEGG_PATHWAY	dre00030:Pentose phosphate pathway	21	0.0204947	-1.68836	tkta, fbp1b, rgn, aldob, pgm2, pfkla, fbp1a, gpib, prps1a, aldoab, pfkma, pgd, pgm1, rpe, pfkpa, pfkpb, taldo1, aldoaa, aldocb, gpia, prps1b	2416	31	5405	1.5155	0.207509	0.187014
KEGG_PATHWAY	dre00350:Tyrosine metabolism	22	0.0218021	-1.6615	IL4I1, aldh1a3, gstz1, tyrp1a, aldh3b1, ddc, tyr, got2b, comtb, hpdb, tyrp1b, dct, mao, comta, si:ch211-127i16.2, hgd, mif, tat, aldh3b2, fah, fahd1, aoc2	2416	33	5405	1.49145	0.207762	0.187242
KEGG_PATHWAY	dre04068:FoxO signaling pathway	90	0.0249246	-1.60337	s1pr4, cdk2, foxo1a, mapk12b, gadd45ba, sgk1, map2k2a, ptenb, mapk3, braf, ccnb2, il7r, mapk9, irs1, bcl2l11, tnfsf10, klf2a, pik3r1, mapk8b, tgfb3, mapk10, mapk12a, ccnb1, mapk14b, cdkn1ba, grb2a, plk2b, gadd45aa, mapk1, skp2, foxo1b, mapk14a, ep300b, zgc:73226, plk4, smad3a, zgc:171775, igf1, hrasa, cdkn2d, cdkn1bb, plk3, ep300a, tgfbr1b, klf2b, cat, akt3b, ccnd1, kras, akt2l, akt2, irs4a, gadd…	2416	170	5405	1.18438	0.224321	0.202166
KEGG_PATHWAY	dre04145:Phagosome	82	0.0275637	-1.55966	thbs4b, atp6v1ab, tuba1c, ctss2.1, zgc:91909, rab5ab, mrc2, thbs3a, atp6ap1b, stx12l, tubb5, rab5b, thbs4a, ctss1, thbs2a, itgb2, zgc:153426, colec12, rac1a, stx12, tuba1b, atp6v1b2, tubb1, atp6v0a1b, hgs, rilp, itgav, ncf2, zgc:55461, atp6v1c1b, atp6v0b, tuba8l2, atp6v0cb, atp6v0a2b, atp6v1d, itga5, atp6v0ca, pik3c3, zgc:100918, dync1li2, atp6v0e1, cd36, tcirg1b, ctsla, tubb4b, tap1, tuba8l3, at…	2416	154	5405	1.19122	0.22965	0.206969
KEGG_PATHWAY	dre04914:Progesterone-mediated oocyte maturation	61	0.0283519	-1.54742	cdk2, mapk12b, gnaia, mapk3, braf, ccnb2, mapk9, cpeb1a, gnai1, cdc25b, pik3r1, mapk8b, mos, anapc11, mapk10, mapk12a, PDE3B, gnai3, hsp90aa1.1, ccnb1, adcy6b, mapk14b, mapk1, adcy5, mapk14a, ccna2, zgc:171775, igf1, cpeb4a, mad2l2, adcy9, akt3b, fzr1a, kras, akt2l, akt2, mapk8a, anapc1, anapc13, bub1, adcy3a, cdc16, mapk13, plk1, mapk11, cdk1, adcy7, akt3a, rps6ka3a, raf1b, mad2l1, pik3r3b, rps6…	2416	111	5405	1.22944	0.22965	0.206969
KEGG_PATHWAY	dre04622:RIG-I-like receptor signaling pathway	35	0.0304253	-1.51676	casp8l2, mapk12b, il12ba, fadd, traf6, irf3, ikbkb, mapk9, tmem173, mapk13, mapk11, azi2, chuk, nfkbiab, mapk8b, otud5a, mapk10, mapk12a, ikbke, cxcl8a, rela, mapk14b, irf7, traf3, mapk14a, ripk1l, zgc:171775, nfkbiaa, ikbkg, casp8, mavs, tkfc, traf2b, mapk8a, dhx58	2416	59	5405	1.32713	0.23471	0.211529
KEGG_PATHWAY	dre00531:Glycosaminoglycan degradation	15	0.0352271	-1.45312	galns, hexa, si:dkey-192p21.6, hpse2, gnsb, gnsa, gusb, hpse, hyal2b, sgsh, hyal2a, naglu, hexb, hgsnat, hyal1	2416	21	5405	1.59798	0.2594	0.23378
KEGG_PATHWAY	dre05132:Salmonella infection	53	0.0376795	-1.4239	flnb, mapk12b, il1b, zgc:91909, mapk3, mapk9, plekhm2, waslb, wasla, mapk8b, mapk10, mapk12a, rac1a, cxcl8a, si:ch211-175f11.5, rela, mapk14b, klc3, mapk1, rhogc, mapk14a, rilp, zgc:171775, arpc5la, fosab, zgc:86896, pycard, flnca, zgc:100918, pkn1a, dync1li2, mapk8a, ifng1, jun, wasf1, rab7, dync1i1, mapk13, mapk11, pfn2, rock1, caspa, il6, cdc42l2, dync1i2b, flna, cdc42, PKN2 (1 of many), nos2a…	2416	96	5405	1.2351	0.265395	0.239183
KEGG_PATHWAY	dre00533:Glycosaminoglycan biosynthesis - keratan sulfate	12	0.04581	-1.33904	b4galt4, b3gnt2b, b4galt2, chst6, chst2a, b4gat1, chst1, st3gal3b, b4galt1l, b4galt1, b4galt3, fut8a	2416	16	5405	1.67788	0.309217	0.278677
KEGG_PATHWAY	dre00052:Galactose metabolism	21	0.0478035	-1.32054	gale, b4galt2, si:dkey-180p18.9, pgm2, pfkla, hk1, b4galt1, gaa, pfkma, CABZ01079192.1, ugp2b, pgm1, galm, si:dkey-79p17.3, gck, galk1, pfkpa, pfkpb, b4galt1l, galt, hkdc1	2416	33	5405	1.42365	0.309767	0.279172
KEGG_PATHWAY	dre04012:ErbB signaling pathway	59	0.0531848	-1.27421	map2k2a, mapk3, prkcbb, cblc, braf, mapk9, erbb3a, pik3r1, plcg1, mapk8b, erbb2, nrg1, pak2b, mapk10, pak2a, grb2a, mapk1, shc1, map2k4b, hrasa, nck1a, elk1, mycb, akt3b, pak7, kras, tgfa, akt2l, shc2, akt2, pak6b, nck2a, mapk8a, crkl, crk, camk2g2, camk2d1, nck1b, jun, hbegfa, prkcba, eif4ebp1, akt3a, raf1b, map2k4a, egfra, gsk3b, pik3r3b, nck2b, raf1a, ptk2ab, map2k7, btc, pak1, nrg3b, erbb3b, …	2416	110	5405	1.19994	0.331382	0.298653
KEGG_PATHWAY	dre04520:Adherens junction	54	0.0565731	-1.24739	nectin3b, mapk3, wasf3b, rac3b, si:ch73-362m14.4, ptprfb, vcla, waslb, wasla, baiap2a, erbb2, lef1, nectin4b, rac1a, actn4, tcf7l2, mapk1, ep300b, yes1, smad3a, ptpn1, lmo7a, ep300a, tgfbr1b, fyna, ssx2ipa, farp2, ctnna1, rhocb, actn3a, baiap2b, wasf1, ctnnd1, smad2, tgfbr2b, zgc:109889, egfra, nectin4a, fgfr1a, cdc42l2, met, cdh30, ctnna2, insra, cdc42, actn2b, fynb, rac2, rhoaa, tjp1b, pard3ab,…	2416	100	5405	1.20807	0.339439	0.305914
KEGG_PATHWAY	dre04144:Endocytosis	150	0.0738582	-1.1316	pdgfra, grk5l, iqsec3b, pld1a, wipf2a, grk7b, acap1, asap2b, unm_sa1614, usp8, cyth1b, itchb, arrb2a, ehd2a, rab5b, ehd1b, kif5aa, FO704810.1, pip5k1ab, arap3, washc3, ap2m1b, chmp4bb, snx5, hsc70, hgs, pip5k1ca, hrasa, rab11ba, wash1, hsp70.3, epn2, zgc:86896, bin1b, chmp7, zgc:100918, arf3a, il2rb, washc4, cltca, rab4a, epn3a, rab7, smad2, sh3glb2b, wipf1b, washc2c, smap2, zfyve9a, tgfbr2b, arf…	2416	305	5405	1.10025	0.427323	0.385118
KEGG_PATHWAY	dre01230:Biosynthesis of amino acids	45	0.0771086	-1.1129	phgdh, pkma, tkta, glula, cbsb, gpt2l, sdsl, pfkla, eno1a, gapdh, prps1a, pfkma, rpe, taldo1, aldoaa, cs, aldocb, glulc, tha1, pah, cbsa, aldob, tpi1a, si:ch211-217a12.1, idh3b, bcat1, got2b, pgam1a, tpi1b, asl, pgk1, eno1b, aldoab, mtr, mat2ab, eno2, acy1, pgam1b, arg2, pfkpa, pfkpb, idh3a, tat, mat1a, prps1b	2416	83	5405	1.21292	0.430745	0.388202
KEGG_PATHWAY	dre00512:Mucin type O-Glycan biosynthesis	17	0.0915512	-1.03834	galnt13, galnt8b.1, c1galt1a, galnt8b.2, c1galt1b, galnt11, galnt14, galnt12, galnt16, st6galnac1.1, gcnt4a, gcnt3, galnt6, C1GALT1 (1 of many), galnt7, galnt18b, poc1bl	2416	27	5405	1.40859	0.49259	0.443939
KEGG_PATHWAY	dre04623:Cytosolic DNA-sensing pathway	23	0.094261	-1.02567	rela, il1b, irf7, irf3, ikbkb, polr1d, tmem173, ripk1l, polr3e, chuk, nfkbiaa, nfkbiab, ikbkg, caspa, polr3f, il6, mavs, polr2l, pycard, polr2f, polr2h, ikbke, polr3k	2416	39	5405	1.31936	0.49259	0.443939

## Sheet: KEGG_nevi
Category	Term	Count	PValue	log10(Pvalue)	Genes	List.Total	Pop.Hits	Pop.Total	Fold.Enrichment	Benjamini	FDR
KEGG_PATHWAY	dre00350:Tyrosine metabolism	10	0.000102697	-3.98844	aldh1a3, tyrp1a, aox5, hgd, tyr, comtb, hpdb, tyrp1b, dct, mao	328	33	5405	4.99353	0.0140694	0.0140694
KEGG_PATHWAY	dre04512:ECM-receptor interaction	15	0.000299267	-3.52394	col4a1, col27a1b, gp1bb, itga1, itgb1b.1, itga10, col6a4a, thbs3a, lamc3, itga11a, fn1a, tnc, col6a1, thbs2a, itgb3b	328	81	5405	3.0516	0.015504	0.015504
KEGG_PATHWAY	dre04145:Phagosome	22	0.000339503	-3.46916	ctsla, atp6v1ab, tuba8l3, atp6v1f, itgb1b.1, atp6v1g1, rab7, mrc2, thbs3a, atp6ap1b, vamp3, stx12l, tubb5, atp6v1h, atp6v0a2b, atp6v0cb, thbs2a, atp6v1e1b, colec12, itgb3b, tcirg1a, atp6v0e1	328	154	5405	2.35409	0.015504	0.015504
KEGG_PATHWAY	dre04510:Focal adhesion	28	0.00190607	-2.71986	flnb, col27a1b, pdgfra, itga1, pdgfc, itga10, rac3b, thbs3a, lamc3, itga11a, vcla, pdgfrb, col6a1, thbs2a, egfra, akt3a, itgb3b, col4a1, itgb1b.1, hgfa, fynb, col6a4a, igf1, fn1a, tnc, bcl2b, shc2, flncb	328	248	5405	1.86049	0.065283	0.065283
KEGG_PATHWAY	dre04142:Lysosome	19	0.00244885	-2.61104	pla2g15, ctsla, gba, litaf, cln5, zgc:63831, atp6ap1b, smpd1, ap3m2, atp6v1h, ap3s2, atp6v0a2b, atp6v0cb, ctsd, cd164, hexb, hgsnat, tcirg1a, ctsf	328	144	5405	2.17427	0.0670985	0.0670985
KEGG_PATHWAY	dre01100:Metabolic pathways	97	0.00493194	-2.30698	adssl1, sdsl, cyp2r1, eno1a, atp6ap1b, dct, gpib, nfs1, b3gnt2b, acsl3b, cyp21a2, cox8b, rdh8a, aox5, si:ch211-217a12.1, st3gal3b, pip5k1ca, zgc:92162, smpd1, gch2, mao, st6galnac1.1, atp6v0cb, mgat4a, spra, aldh1a3, plpp2b, gpt2l, atp6v1g1, ckbb, gda, pnp6, CABZ01079192.1, man2a2, sptlc2a, tcirg1a, aldh16a1, man1b1a, b4galt2, khk, atp6v1f, pik3c2g, b4galnt1b, comtb, mgat4b, tyrp1b, tsta3, atp6v1…	328	1256	5405	1.27264	0.112613	0.112613
KEGG_PATHWAY	dre04010:MAPK signaling pathway	28	0.0398277	-1.39982	flnb, pdgfra, il1b, rasgrp3, gna12a, si:zfos-2326c3.2, dusp4, rac3b, fgf13a, fgf18a, pdgfrb, bdnf, nf1b, mapk8ip3, dusp8a, cacna1i, egfra, akt3a, fgfr1a, arrb2b, fgf13b, cacna1bb, cacna1ba, nf1a, mapk8ip1a, fgf16, flncb, gadd45ga	328	315	5405	1.46477	0.779484	0.779484
KEGG_PATHWAY	dre00533:Glycosaminoglycan biosynthesis - keratan sulfate	4	0.068361	-1.16519	b3gnt2b, b4galt2, chst2a, st3gal3b	328	16	5405	4.11966	0.955784	0.955784
KEGG_PATHWAY	dre00600:Sphingolipid metabolism	8	0.0684376	-1.16471	gba, gal3st1a, neu3.5, plpp2b, neu3.2, sptlc2a, smpd1, acer1	328	60	5405	2.19715	0.955784	0.955784
KEGG_PATHWAY	dre04916:Melanogenesis	14	0.0697653	-1.15636	mitfa, tyrp1a, adcy5, wnt16, camk2d2, tyr, kita, mc1r, tyrp1b, dct, wnt9a, ednrba, gnai3, calm2a	328	137	5405	1.68395	0.955784	0.955784
KEGG_PATHWAY	dre04810:Regulation of actin cytoskeleton	23	0.094748	-1.02343	pip5k1bb, pdgfra, itga1, pdgfc, fgf13b, gna12a, itgb1b.1, itga10, rac3b, cfl1, itga11a, pip5k1ca, vcla, fn1a, fgf13a, pdgfrb, fgf18a, arhgef6, fgf16, egfra, fgfr1a, si:dkey-163m14.2, itgb3b	328	271	5405	1.39856	1	1
KEGG_PATHWAY	dre00514:Other types of O-glycan biosynthesis	5	0.0948019	-1.02318	b4galt2, colgalt2, st3gal3b, pomt1, lfng	328	29	5405	2.84115	1	1
KEGG_PATHWAY	dre00565:Ether lipid metabolism	6	0.0990959	-1.00394	gal3st1a, plpp2b, pla2g6, rarres3l, enpp2, zgc:92162	328	41	5405	2.41151	1	1
