# Supplementary material for: Canonical Wnt and TGF-β/BMP signaling enhance melanocyte regeneration but suppress invasiveness, migration, and proliferation of melanoma cells
Source: Front Cell Dev Biol. 2023 Nov 13;11:1297910. doi: 10.3389/fcell.2023.1297910 (PMC10679360; doi:10.3389/fcell.2023.1297910)
Supplement: Supplementary file 4 [file Table1.XLSX]

## Sheet: Primer list
Supplementary Table 1: List of forward and reverse primers used in qPCR.
Targets	5' to 3' Sequence
rpl13-fw	CCCTCCACCTTATGACAAGAGA
rpl13-rev	CGTCCAAGCAGGGCAAATTT
pcna-fw	CAAGGAGGATGAAGCGGTAACA
pcna-rev	CTGCGGACATGCTAAGTGTG
mitfa-fw	ACCTGATGGCTTTCCAGTAGAAG
mitfa-rev	TGCTTTCAGGATGGTGCCTTT
tyr-fw	TAATCCTGAGACGGGTTTGGC
tyr-rev	CACTGCTCAAAGATGCTGTCAAT
tyrp1a-fw	GAACTCCATCGAGGGCTACAG
tyrp1a-rev	GGAATATGGGGTCGTTGGGG
pmela-fw	CATGTCAGGGAAGTCTCCCAA
pmela-rev	GGGTCGGAGTCACGTCATTA
foxd3-fw	CAACTACTGGACCCTCGACC
foxd3-rev	CTGGTCCCTGAGAATGTCCG
cdk2-fw	GGCCTTCTGTCACTCCCATC
cdk2-rev	CTGGCCAAACCAAAGTCAGC
fas-fw	GTGAGGAGGGTCGCTTTTGT
fas-rev	GGATGAGTGGCACCAAAACAG
runx2b-fw	GACGTCTTCCAGGTTCGACA
runx2b-rev	TAATGAGCGCTGCCCAATGA
sp7-fw	TCTACCACCGGGAGGTCTTC
sp7-rv	TCAGATGCGAGGCTTTACCG
GAPDH-fw	TCGGAGTCAACGGATTTGGTC
GAPDH-rv	AATGAAGGGGTCATTGATGGCA
SNAIL1-fw	TAGGCCCTGGCTGCTACAA
SNAIL1-rv	GCAGTGGGGACAGGAGAAG
SLUG-fw	TTCCAGACCCTGGTTGCTTC
SLUG-rv	TGTTGCAGTGAGGGCAAGAA
ZEB1-fw	TATGCTTGTGATTTGTGTGACAAGA
ZEB1-rv	AGATTCCACACTCATGAGGTCTTT
NCAD-fw	CAGTATCCGGTCCGATCTGC
NCAD-rv	GAGCTGTGGGGTCATTGTCA
